# Supplementary material for: Exploring the Additive Benefit of PTSD Treatment on Eating Disorder Outcomes for Those with Co-Occurring PTSD
Source: Behav Sci (Basel). 2025 Aug 29;15(9):1173. doi: 10.3390/bs15091173 (PMC12466857; doi:10.3390/bs15091173)
Supplement: Supplementary file 1 [file behavsci-15-01173-s001.zip]

Archive with 1 entries (1 files):
- behavsci-3704090-supplementary.pdf
